# Supplementary material for: Ethnobotanical Inventory of Plants Used by Mountainous Rural Communities in NW Portugal
Source: Plants (Basel). 2024 Oct 9;13(19):2824. doi: 10.3390/plants13192824 (PMC11479140; doi:10.3390/plants13192824)
Supplement: Supplementary file 1 [file plants-13-02824-s001.zip]

Archive with 2 entries (2 files):
- SuppMaterial_FigS1-S2.pdf
- SuppMaterial_SuppTable1.pdf
